# Supplementary material for: A Novel Strain of Probiotic Leuconostoc citreum Inhibits Infection-Causing Bacterial Pathogens
Source: Microorganisms. 2023 Feb 13;11(2):469. doi: 10.3390/microorganisms11020469 (PMC9958635; doi:10.3390/microorganisms11020469)
Supplement: Supplementary file 1 [file microorganisms-11-00469-s001.zip]

Archive with 1 entries (1 files):
- microorganisms-2188784-supplementary.pdf
